# Supplementary material for: Fundamental motor skills, executive functions, and academic achievement of Chinese schoolchildren: Testing a mediating model
Source: PLoS One. 2025 Nov 21;20(11):e0336470. doi: 10.1371/journal.pone.0336470 (PMC12637903; doi:10.1371/journal.pone.0336470)
Supplement: S1 Data — (XLSX) [file pone.0336470.s001.xlsx]

## Sheet: Sheet2
Age	Gender	Income	Mother's education	working memory	inhibition	locomotor	object contorl	stability	CHINESE	MATH
7	2	1	4	21	24	15	47	80.31	90	90
7	1	1	1	49	47	15	44	80.0693	89	89
7	1	1	4	51	46	30	23	80.85	88	80
8	1	2	2	41	42	42	23	109.56	88	80
6	2	2	2	47	42	45	42	111.34	88	81
7	1	2	3	43	54	44	42	112.21	88	82
8	1	1	1	46	45	44	42	110.25	88	83
8	1	1	2	48	48	45	44	112.235	88	84
7	2	3	2	53	42	43	41	107.23	88	89
7	1	4	1	50	25	43	41	109.958	88	90
7	2	1	1	50	29	43	41	108.125	88	90
8	2	1	1	43	46	43	42	112.127	87	83
7	2	2	1	40	44	44	42	122.51	87	83
8	1	3	1	41	39	44	42	121.85	87	83
7	1	1	1	52	50	45	41	89.0693	87	83
8	1	1	1	54	42	36	40	89.0693	87	83
7	1	3	2	37	36	36	40	89.0693	87	83
7	1	1	2	54	40	39	40	80.9121	87	85
9	1	1	2	43	39	38	41	81.4488	87	86
8	1	1	1	37	38	40	41	122.018	87	88
9	2	2	1	49	45	45	41	101.97	87	89
8	1	1	1	48	52	43	41	122.21	87	89
7	1	3	2	48	48	44	41	89.0693	87	89
9	1	1	1	30	19	16	41	65.21	87	89
9	2	3	3	43	42	45	43	111.069	86	81
7	2	3	1	42	40	45	43	122.505	86	81
8	1	2	2	52	44	43	43	112.515	86	81
7	2	2	2	43	44	43	43	111.32	86	82
7	1	1	1	49	43	43	44	111.32	86	82
8	1	2	1	39	15	46	38	90.1247	85	80
8	2	3	4	39	15	46	38	79.7467	85	80
8	2	2	1	35	27	38	35	75.42	85	80
8	1	1	1	48	43	37	36	90.1247	85	80
7	2	3	1	28	13	22	40	7.23528	85	80
8	1	4	1	44	48	42	43	112.23	85	81
8	1	1	1	33	27	42	35	115.23	85	81
7	2	1	2	24	33	39	37	87.9703	85	81
7	2	1	2	33	36	42	36	87.9703	85	82
8	1	1	1	43	40	42	33	109.32	85	82
7	2	1	1	41	37	40	35	115.25	85	82
7	2	3	3	28	32	39	40	116.26	85	82
7	2	3	2	31	28	38	39	108.069	85	82
7	1	1	1	31	29	37	35	90.1247	85	82
7	1	4	2	35	37	34	34	89.8462	85	82
7	2	2	1	30	33	21	38	98.7803	85	82
7	1	1	1	40	41	46	34	86.2353	85	83
7	1	4	1	37	28	44	34	97.5147	85	83
7	2	2	1	42	34	42	40	116.26	85	83
7	2	1	2	34	41	35	34	117.515	85	83
7	1	3	4	35	19	46	36	118.505	85	84
7	2	2	1	31	23	46	35	110.125	85	84
7	1	4	1	41	34	44	41	122.083	85	84
8	1	3	2	45	34	43	34	97.5147	85	84
7	2	1	1	50	43	42	35	109.85	85	84
7	2	3	1	46	34	31	38	89.0693	85	84
7	1	1	1	13	13	44	40	90.5137	85	85
7	2	2	2	31	28	42	39	90.1247	85	85
6	1	2	1	39	33	42	36	98.5051	85	85
7	1	1	1	36	36	40	40	117.351	85	85
7	2	3	2	21	15	40	40	120.32	85	85
7	2	2	2	21	40	38	38	108.958	85	85
7	1	3	3	13	48	35	35	116.967	85	85
7	1	3	2	38	22	33	36	119.125	85	85
7	1	1	1	21	16	46	35	125.32	85	86
8	2	1	1	21	14	43	40	120.22	85	86
7	1	1	1	23	15	43	37	109.125	85	86
8	1	1	1	13	13	40	35	106.967	85	86
7	1	2	1	28	14	38	35	86.7387	85	86
7	2	2	1	23	17	37	39	89.0693	85	86
7	1	1	1	13	18	36	37	78.4564	85	86
6	2	1	1	23	15	45	31	123.086	85	89
7	2	1	1	21	21	36	34	74.33	85	89
7	1	1	1	13	18	34	48	110.125	85	89
7	2	3	2	49	36	29	40	70.25	85	89
8	2	1	3	23	23	37	38	109.75	85	90
7	1	1	2	38	18	46	40	7.32	84	80
6	2	3	1	43	39	37	35	75.32	84	80
7	1	2	1	42	29	34	38	70.1247	84	80
7	1	3	1	32	29	45	34	86.32	84	81
7	2	1	2	48	47	44	37	78.4564	84	81
8	1	1	1	45	34	44	34	89.8462	84	81
7	2	2	2	36	36	43	28	89.0693	84	81
7	2	2	1	35	32	41	40	117.351	84	81
7	1	1	1	42	34	40	39	80.9121	84	81
7	2	1	1	36	37	43	36	90.1247	84	82
7	2	2	1	30	28	42	40	120.32	84	82
7	1	2	1	48	29	41	38	105.23	84	82
7	1	2	3	13	18	39	35	98.22	84	82
6	1	2	2	42	34	38	34	89.8462	84	82
8	2	2	1	45	35	29	34	89.8462	84	82
7	2	2	1	35	28	45	39	110.21	84	83
8	1	4	3	32	32	44	36	98.5051	84	83
7	1	1	1	39	34	39	34	86.32	84	83
6	2	3	1	33	28	44	35	75.25	84	84
8	1	1	1	37	36	43	35	86.967	84	84
7	2	1	2	42	30	43	35	75.25	84	84
7	1	1	2	49	48	41	36	90.1247	84	84
7	1	1	2	20	23	38	40	81.4488	84	84
7	1	2	2	34	26	38	38	98.7803	84	84
7	1	1	1	29	30	37	30	117.066	84	84
7	1	1	2	32	29	36	32	83.65	84	84
7	1	2	3	44	29	33	37	98.7803	84	84
7	1	1	1	46	39	32	36	90.1247	84	84
7	2	1	2	43	30	29	38	80.23	84	84
7	1	2	2	42	34	29	37	90.1247	84	84
7	1	1	1	40	32	28	38	104.33	84	84
7	2	1	1	45	40	44	35	87.1271	84	85
7	2	1	1	48	47	42	41	90.5137	84	85
8	1	2	1	26	35	40	40	120.32	84	85
7	2	1	1	13	28	45	38	98.7803	84	86
7	2	1	1	20	23	43	37	90.1247	84	86
7	1	1	2	40	32	42	40	110.32	84	86
7	1	2	2	44	34	31	37	78.193	84	86
7	2	4	3	28	14	22	40	90.23	84	86
7	1	1	1	13	40	17	38	90.1247	84	86
7	1	1	1	30	19	15	38	90.1247	84	86
7	2	2	2	23	17	44	35	86.967	84	87
7	2	2	1	22	17	43	31	122.018	84	87
7	1	3	1	28	14	42	38	90.1247	84	87
7	1	3	1	21	14	42	30	109.069	84	87
7	2	1	1	21	16	41	37	78.4564	84	87
7	1	2	2	23	17	38	40	90.25	84	87
7	2	1	1	21	24	35	40	90.32	84	87
7	2	3	2	21	24	35	36	76.23	84	87
8	2	4	4	21	24	31	38	98.7803	84	87
7	1	1	1	21	14	31	38	108.958	84	87
7	2	1	1	29	31	45	40	109.069	84	88
7	2	3	2	21	14	40	35	87.1271	84	88
7	1	1	1	28	14	39	38	110.23	84	88
7	2	1	1	19	15	38	41	89.0693	84	88
7	2	2	1	21	16	45	38	110.125	84	89
8	1	4	4	21	24	44	35	87.1271	84	89
7	1	1	3	22	27	41	38	79.75	84	89
7	2	1	1	28	17	39	44	111.34	84	89
7	1	1	1	50	42	28	34	85.462	84	89
7	1	1	1	21	25	42	37	78.23	84	90
7	1	1	2	27	29	42	35	87.1271	84	90
7	1	2	1	50	43	43	34	89.8462	83	80
7	1	1	1	44	33	40	32	85.1849	83	80
7	1	2	1	41	36	37	34	73.21	83	80
7	1	2	1	32	34	46	39	80.9121	83	82
8	2	1	1	45	39	44	40	81.4488	83	82
8	2	3	1	33	24	43	38	90.1247	83	82
8	2	1	1	42	30	42	38	80.32	83	82
8	1	1	1	36	30	40	36	75.7338	83	82
7	2	1	1	34	25	40	36	90.1247	83	82
7	1	3	1	41	34	40	35	97.5147	83	82
7	2	2	1	40	31	38	40	117.351	83	82
7	1	1	1	47	51	46	36	78.193	83	83
7	2	3	1	32	26	45	35	75.23	83	83
7	2	3	2	32	28	44	38	105.33	83	83
7	1	1	1	45	40	42	34	72.13	83	83
7	2	1	1	39	36	39	36	98.5051	83	83
8	2	1	1	40	41	36	36	90.1247	83	83
8	1	1	1	38	34	35	38	90.1247	83	83
8	1	2	1	37	34	35	34	85.462	83	83
8	1	2	2	40	34	44	35	86.967	83	84
9	2	3	1	31	26	43	39	90.1247	83	84
8	2	1	1	37	31	42	40	90.32	83	84
9	1	2	3	35	26	40	39	90.1247	83	84
8	2	2	1	48	28	37	40	117.351	83	84
8	2	4	1	47	39	31	35	75.32	83	84
8	2	1	1	13	11	45	37	110.125	83	85
7	2	2	2	39	40	45	34	74.32	83	85
8	2	3	2	44	40	44	34	97.5147	83	85
9	2	1	2	40	34	40	38	79.7467	83	85
9	2	3	2	30	31	40	38	98.7803	83	85
8	2	2	1	42	40	39	38	88.96	83	85
9	1	3	1	41	34	36	34	97.5147	83	85
8	1	1	1	30	39	35	32	89.23	83	85
6	2	2	1	33	27	34	38	90.1247	83	85
9	2	1	2	42	40	34	37	78.4564	83	85
8	1	4	1	42	34	43	38	88.9579	83	86
8	2	3	3	37	27	40	40	89.0693	83	86
8	2	1	1	42	34	40	37	78.4564	83	86
8	1	1	1	42	37	40	34	73.25	83	86
9	1	2	1	28	32	36	35	97.9036	83	86
8	2	1	1	40	34	32	41	89.0693	83	86
8	2	3	2	51	42	29	34	97.5147	83	86
8	1	4	1	19	15	46	37	110.125	83	87
8	1	2	1	13	18	45	39	110.25	83	87
8	1	3	1	20	47	42	33	70.32	83	87
7	1	1	2	45	33	41	41	89.0693	83	87
8	2	1	1	19	15	36	36	115.734	83	87
8	1	4	4	45	34	34	36	90.1247	83	87
8	1	1	2	19	15	46	35	105.36	83	88
8	2	2	1	21	24	46	34	73.21	83	88
8	1	2	1	22	27	43	40	89.0693	83	88
8	2	2	2	21	16	42	38	119.069	83	88
8	2	2	1	22	27	38	38	89.0693	83	88
7	1	1	1	28	14	38	34	97.5147	83	88
8	1	1	2	22	27	33	34	89.8462	83	88
8	1	3	2	28	17	28	40	90.5137	83	88
8	2	2	2	13	13	46	38	118.78	83	89
8	1	1	1	23	17	45	26	108.505	83	89
9	1	1	2	49	45	42	34	89.8462	83	89
8	2	1	1	21	21	36	34	130.21	83	89
9	1	1	1	33	15	19	38	98.7803	83	89
8	2	4	1	46	43	42	38	89.02	82	80
8	1	2	2	43	34	23	34	89.8462	82	80
8	2	4	2	27	34	45	40	80.9121	82	81
9	1	4	2	34	32	43	34	89.8462	82	81
8	1	1	1	39	32	41	40	90.5137	82	81
8	1	1	2	47	40	41	36	76.32	82	81
8	1	2	1	42	33	41	32	70.23	82	81
8	1	1	1	43	34	40	27	65.52	82	81
8	1	2	2	44	40	39	35	97.9036	82	81
8	2	1	1	43	40	39	35	86.967	82	81
8	1	1	1	43	33	35	37	87.9703	82	81
8	2	1	1	29	38	35	35	90.1247	82	81
9	2	2	2	44	32	43	34	72.34	82	82
8	1	4	4	47	40	40	34	71.45	82	82
8	1	1	1	40	34	38	41	122.083	82	82
8	2	1	2	51	44	38	34	73.21	82	82
9	1	3	4	39	21	38	34	73.21	82	82
8	2	1	1	41	30	37	36	76.32	82	82
8	2	3	1	37	34	44	38	88.9579	82	83
8	1	2	1	36	27	42	38	89.0693	82	83
9	1	1	3	25	41	42	26	83.21	82	83
8	1	1	2	52	51	39	37	87.9703	82	83
8	1	2	2	44	40	39	35	87.1271	82	83
10	2	2	1	38	24	35	38	105.33	82	83
8	2	1	1	51	37	41	36	90.1247	82	84
8	2	3	2	36	35	40	39	90.1247	82	84
7	2	4	4	46	39	38	34	89.8462	82	84
8	2	2	2	37	32	45	37	87.9703	82	85
8	2	2	1	46	40	42	36	87.13	82	85
8	2	2	1	34	29	39	40	120.36	82	85
8	2	1	1	32	41	39	36	78.193	82	85
8	2	1	1	21	28	39	34	106.235	82	85
8	1	1	2	37	36	36	34	97.5147	82	85
8	1	2	1	34	26	45	38	119.069	82	86
8	2	1	1	33	26	42	38	88.9579	82	86
8	2	3	4	37	31	37	38	98.7803	82	86
8	1	1	1	49	52	36	35	75.21	82	86
8	1	4	4	30	29	43	36	90.1247	82	87
7	2	2	1	13	18	40	35	107.515	82	87
8	2	1	1	29	32	39	40	89.0693	82	87
8	2	3	1	28	30	39	38	98.7803	82	87
8	1	2	1	40	40	39	34	97.5147	82	87
8	2	1	1	33	29	39	34	86.2353	82	87
8	1	1	1	13	13	22	38	108.32	82	87
9	1	1	1	14	13	21	38	105.23	82	87
8	1	3	2	27	34	43	38	88.32	82	88
8	2	1	1	38	25	43	38	98.7803	82	88
8	2	4	1	24	15	39	38	110.125	82	88
7	1	1	1	19	43	37	36	98.5051	82	88
8	1	1	1	38	35	30	36	98.5051	82	88
8	1	3	2	28	17	46	40	110.514	82	89
8	1	1	1	22	27	46	36	118.505	82	89
8	1	3	4	21	16	45	38	98.7803	82	89
9	2	2	2	21	16	45	36	118.505	82	89
8	1	3	1	23	17	45	35	98.5051	82	89
8	2	1	2	21	24	45	26	110.514	82	89
8	2	1	1	21	24	44	39	110.125	82	89
8	1	1	2	22	27	43	34	107.515	82	89
8	1	2	2	49	46	42	38	79.75	82	89
8	2	3	2	26	32	41	35	98.5051	82	89
9	2	1	1	23	23	38	35	75.23	82	89
8	1	2	1	49	36	26	37	87.9703	82	89
8	1	3	2	50	21	41	29	83.21	82	90
7	1	2	2	23	25	40	35	75.23	82	90
8	1	2	1	23	23	35	37	78.4564	82	90
9	1	1	2	36	29	46	38	70.1247	81	80
8	2	2	1	42	31	41	35	87.1271	81	80
8	2	3	2	46	39	40	35	70.1247	81	80
8	1	3	4	47	45	38	37	87.9703	81	80
8	2	1	2	43	25	30	34	89.8462	81	80
8	2	2	1	41	34	28	38	88.9579	81	80
8	2	1	1	39	40	45	35	75.25	81	81
8	1	2	1	46	46	41	34	86.2353	81	81
8	1	1	1	41	40	38	40	89.0693	81	81
8	1	3	1	48	48	35	37	90.1247	81	81
8	1	2	1	30	30	43	40	89.8462	81	82
8	2	2	2	45	38	40	34	86.7387	81	82
8	1	3	1	32	30	46	34	85.462	81	83
8	1	2	1	41	36	41	36	78.193	81	83
8	2	4	4	42	42	39	37	98.5051	81	83
8	1	2	1	34	27	39	36	98.5051	81	83
8	2	3	3	52	53	36	35	87.1271	81	83
8	1	1	2	45	40	34	34	73.21	81	83
8	1	1	1	47	38	30	38	88.9579	81	84
8	2	1	1	33	29	42	36	98.5051	81	85
8	1	3	1	38	29	42	35	90.1247	81	85
8	2	1	1	51	48	42	34	73.21	81	85
9	1	2	1	40	40	39	38	89.0693	81	85
9	2	1	1	40	36	36	40	90.5137	81	85
10	2	1	1	41	30	44	34	73.21	81	86
9	2	1	1	43	33	43	38	90.1247	81	86
10	2	1	1	47	39	38	40	89.0693	81	86
9	2	2	1	39	32	45	40	89.0693	81	87
8	2	1	1	37	32	43	38	90.1247	81	87
8	2	3	2	38	36	41	40	89.0693	81	87
8	1	2	1	43	40	41	38	89.0693	81	87
9	1	3	1	44	31	39	36	76.32	81	87
8	1	1	1	35	32	35	32	85.1849	81	87
8	1	3	1	32	19	46	38	90.1247	81	88
9	1	3	2	37	25	43	34	97.5147	81	88
9	1	1	1	36	25	40	40	87.23	81	88
9	1	1	1	42	34	40	37	98.7803	81	88
9	1	3	2	29	23	21	36	98.5051	81	88
10	1	3	1	32	31	46	36	98.5051	81	89
8	2	4	4	13	45	45	36	87.97	81	89
9	1	3	2	31	28	45	36	98.5051	81	89
9	1	3	2	33	28	42	37	87.9703	81	89
9	1	1	1	49	43	40	35	90.1247	81	89
9	1	3	3	46	23	45	40	86.21	80	80
8	2	3	3	41	32	43	35	70.1247	80	80
9	1	3	2	48	43	38	31	67.57	80	80
9	2	4	2	45	39	27	38	88.9579	80	80
9	1	3	1	48	31	25	37	78.193	80	80
8	1	1	1	45	39	24	35	87.1271	80	80
9	1	1	1	36	36	45	40	89.0693	80	81
9	1	1	1	39	34	42	39	90.1247	80	81
9	2	1	2	35	34	42	37	87.9703	80	81
7	1	3	3	31	37	39	40	81.36	80	81
8	2	1	2	48	47	35	31	83.25	80	81
8	2	2	1	46	40	44	34	74.31	80	82
8	2	3	2	50	45	42	31	89.21	80	82
9	2	3	1	50	40	40	41	81.4488	80	82
8	1	3	1	47	36	40	34	75.21	80	82
8	1	1	1	40	30	37	39	110.23	80	82
8	2	3	1	37	36	36	36	87.97	80	82
9	1	1	1	40	36	45	37	78.193	80	83
8	1	3	2	43	40	42	38	98.7803	80	83
9	2	1	1	30	30	42	35	86.967	80	83
9	2	3	1	40	40	41	37	90.1247	80	83
8	1	3	1	46	40	41	35	90.1247	80	83
9	2	3	1	35	29	39	35	98.5051	80	83
8	1	3	1	34	29	36	38	90.1247	80	83
10	2	1	2	43	40	36	37	90.1247	80	83
8	2	1	1	30	28	42	39	80.9121	80	84
8	2	1	1	50	38	40	34	75.21	80	84
9	1	1	1	30	27	40	34	89.8462	80	84
9	1	4	4	45	45	44	34	72.31	80	85
9	1	1	1	43	40	43	39	80.9121	80	85
8	2	3	2	37	32	43	37	78.46	80	85
8	1	3	2	40	40	41	41	125.32	80	85
10	2	2	2	41	32	41	35	75.73	80	85
10	1	2	1	34	37	40	38	90.1247	80	85
9	2	1	1	32	38	34	38	105.36	80	85
9	2	3	2	46	40	34	37	78.23	80	85
8	2	2	2	48	45	42	40	120.32	80	86
9	1	3	3	37	31	33	34	97.5147	80	86
9	1	1	1	50	39	31	38	90.1247	80	86
9	1	3	4	43	40	45	34	89.8462	80	87
9	1	2	2	35	25	44	40	116.26	80	87
9	2	2	2	33	43	44	33	70.23	80	87
9	2	1	1	31	37	42	35	90.1247	80	87
8	1	2	1	36	36	42	35	87.1271	80	87
10	1	1	1	39	34	38	41	81.4488	80	87
9	1	3	1	42	35	35	38	90.1247	80	87
9	1	2	2	39	32	34	38	90.1247	80	87
9	2	2	1	45	37	41	34	86.7387	80	88
8	2	1	1	48	43	40	37	90.1247	80	88
8	2	2	1	22	22	40	36	90.1247	80	88
10	2	1	1	21	23	38	35	90.1247	80	88
9	2	3	1	37	35	28	40	120.36	80	88
8	1	1	2	39	36	46	38	79.25	80	89
9	2	2	2	48	40	45	41	81.45	80	89
8	2	3	1	38	36	45	40	111.21	80	89
8	2	2	1	43	23	45	40	90.5137	80	89
9	2	2	2	41	40	43	37	98.7803	80	89
9	2	3	1	37	32	43	36	98.5051	80	89
9	1	1	1	38	16	39	40	121.31	80	89
8	1	2	3	23	23	39	38	87.9703	80	89
9	2	4	4	49	43	30	33	85.23	80	89
10	1	1	1	30	17	14	41	130.109	80	89
10	2	2	1	23	23	14	37	90.1247	80	89
10	2	1	1	50	35	39	38	80.9121	80	90
10	2	2	2	50	23	37	34	86.7387	80	90
9	2	3	1	51	43	38	34	75.462	79	80
9	1	3	1	49	43	28	36	77.1271	79	80
8	1	1	1	46	43	28	34	79.8462	79	80
9	1	4	2	41	37	28	34	73.88	79	80
9	1	3	1	51	42	28	30	83.25	79	80
9	1	1	1	36	38	22	36	76.23	79	80
10	2	1	1	46	47	44	36	90.1247	79	81
9	1	1	1	44	40	44	34	86.7387	79	81
9	1	2	1	42	27	42	34	89.8462	79	81
10	1	2	1	48	46	39	33	85.23	79	81
9	2	2	1	47	34	44	32	70.21	79	82
9	1	1	1	43	30	43	25	65.22	79	82
9	2	2	2	49	33	41	34	97.5147	79	82
9	1	1	1	40	40	34	38	90.1247	79	82
9	1	3	3	41	36	45	37	78.4564	79	83
9	2	3	1	37	32	39	35	97.9036	79	83
9	1	1	1	43	30	43	24	82.32	79	84
10	2	3	4	45	38	42	35	87.1271	79	84
9	2	2	1	49	36	41	37	87.9703	79	84
10	1	1	1	43	42	39	30	67.57	79	84
9	2	2	2	47	43	38	36	90.1247	79	84
9	2	2	1	46	33	36	34	97.5147	79	84
9	1	2	2	50	43	29	36	98.5051	79	84
11	2	1	2	34	32	44	34	75.12	79	85
8	1	2	2	33	32	43	36	90.1247	79	85
10	2	2	1	48	45	40	35	75.34	79	85
9	1	4	4	35	32	39	35	86.967	79	85
9	2	1	1	49	45	38	40	89.0693	79	85
10	2	2	1	43	33	36	34	85.462	79	85
9	2	2	1	39	34	35	40	110.32	79	85
9	1	1	1	48	32	43	38	88.32	79	86
10	1	2	2	34	27	40	40	89.0693	79	86
10	1	3	1	51	36	40	35	97.9036	79	86
10	2	1	1	43	29	40	35	87.1271	79	86
9	1	1	1	28	34	42	35	87.1271	79	87
8	1	2	1	30	33	42	35	87.1271	79	87
9	1	2	1	36	36	41	40	90.23	79	87
9	2	3	1	40	36	41	37	87.9703	79	87
9	1	2	1	38	34	41	35	75.25	79	87
9	1	3	1	39	34	41	34	95.23	79	87
9	2	2	2	50	48	41	31	90.5137	79	87
9	2	2	1	30	32	39	40	89.0693	79	87
8	1	1	1	38	27	39	38	90.1247	79	87
9	2	1	1	40	40	38	34	74.31	79	87
8	2	2	1	41	35	36	39	90.1247	79	87
9	1	2	1	49	45	34	34	89.8462	79	87
8	1	1	2	24	29	44	36	98.5051	79	88
9	2	2	1	36	24	43	38	98.7803	79	88
9	1	1	1	41	23	43	37	98.7803	79	88
10	1	2	1	33	23	43	35	86.967	79	88
10	1	1	2	33	29	42	40	89.0693	79	88
9	2	3	4	45	32	37	37	98.7803	79	88
9	2	4	1	40	34	32	35	87.1271	79	88
9	1	4	4	39	36	45	41	89.0693	79	89
9	1	2	1	41	22	45	38	89.0693	79	89
9	2	2	1	41	40	45	36	90.1247	79	89
8	2	3	2	49	47	45	34	86.2353	79	89
8	1	2	1	41	40	45	33	85.21	79	89
9	1	2	1	41	40	42	39	108.23	79	89
9	1	3	1	43	34	41	34	97.5147	79	89
10	1	3	2	44	40	40	35	75.23	79	89
9	2	1	2	50	21	40	36	98.5051	79	90
9	2	1	1	50	23	37	31	83.25	79	90
9	1	4	4	51	36	45	38	70.32	78	80
9	1	2	1	40	34	37	23	77.0693	78	81
9	2	3	1	46	40	35	34	71.84	78	81
9	2	2	3	47	46	35	31	67.77	78	81
9	1	4	4	35	42	43	40	70.5137	78	82
9	2	2	2	37	22	43	34	97.5147	78	82
9	2	2	1	48	43	38	23	90.5137	78	82
10	1	3	1	44	33	37	34	86.2353	78	82
10	2	3	4	47	47	44	40	89.0693	78	83
9	1	1	1	45	40	42	34	86.7387	78	83
9	2	2	2	48	36	41	38	70.32	78	83
10	1	2	1	41	40	39	30	89.07	78	83
9	2	1	1	36	36	36	40	80.9121	78	83
9	1	1	1	51	52	36	35	75.21	78	83
9	2	2	1	50	43	37	38	88.9579	78	84
9	2	3	1	39	34	36	36	87.32	78	84
10	2	2	1	40	39	33	35	87.1271	78	84
9	2	2	1	33	29	44	37	87.9703	78	85
9	1	2	3	31	32	44	36	76.32	78	85
8	1	1	1	33	38	42	39	90.1247	78	85
9	1	2	1	44	40	41	38	88.9579	78	85
9	2	3	1	40	36	39	38	98.7803	78	85
9	1	1	1	39	34	38	35	89.8462	78	85
10	2	3	2	38	34	38	34	86.2353	78	85
8	2	1	4	39	31	36	38	102.33	78	85
9	2	2	1	45	43	43	35	97.9036	78	86
10	1	3	2	49	39	40	36	75.7338	78	86
10	2	2	1	45	39	31	35	75.32	78	86
9	1	2	1	50	36	24	34	73.25	78	86
9	1	2	1	35	32	44	40	81.15	78	87
9	1	1	2	37	32	42	40	81.23	78	87
9	1	3	2	28	32	42	36	90.1247	78	87
9	2	2	1	36	37	35	38	102.36	78	87
9	1	1	1	39	34	34	34	86.2353	78	87
10	2	2	1	23	23	44	35	87.1271	78	88
9	1	1	1	37	36	43	38	90.1247	78	88
9	2	3	2	39	26	43	36	90.1247	78	88
9	1	3	2	39	34	42	36	77.23	78	88
9	1	3	4	33	29	42	35	90.12	78	88
10	1	2	4	31	26	42	33	85.32	78	88
9	2	1	1	41	28	37	38	90.1247	78	88
9	1	3	1	45	38	30	38	98.7803	78	88
9	2	3	1	38	34	45	38	88.9579	78	89
9	2	1	2	38	36	45	37	98.5051	78	89
9	1	3	2	49	45	40	34	77.5147	78	89
9	2	1	1	39	36	39	37	78.193	78	89
8	2	4	3	50	21	39	36	75.7338	78	90
9	1	3	3	30	30	43	33	71.23	77	80
9	2	2	1	48	26	37	32	83.88	77	80
10	2	1	2	52	52	36	35	86.7387	77	80
10	2	1	1	38	33	40	35	86.967	77	81
10	2	1	3	38	36	39	40	80.9121	77	82
10	1	1	1	36	36	39	35	86.967	77	82
9	2	3	1	48	43	38	37	78.4564	77	82
9	2	1	1	40	36	36	39	107.52	77	82
9	2	1	2	45	40	36	33	85.23	77	82
9	2	1	1	44	40	44	40	80.9121	77	83
9	1	1	2	48	47	42	38	98.7803	77	83
10	1	1	2	44	30	42	35	75.28	77	83
9	2	1	1	34	33	41	36	98.5051	77	83
9	2	4	3	46	40	41	34	85.462	77	83
10	1	1	2	36	34	41	27	67.22	77	83
10	2	2	2	33	34	40	25	65.22	77	83
9	1	1	1	48	47	39	34	74.32	77	83
9	1	2	1	43	30	41	35	86.967	77	84
9	1	2	2	44	33	41	34	89.8462	77	84
9	2	3	1	47	39	40	36	76.32	77	84
9	2	3	1	43	30	40	32	89.23	77	84
9	1	1	2	42	39	38	35	75.23	77	84
10	1	2	2	52	28	37	37	79.23	77	84
9	2	1	2	45	39	33	38	90.1247	77	84
9	2	2	3	47	37	29	36	90.1247	77	84
9	2	3	2	39	36	41	36	76.23	77	85
10	1	1	2	41	34	41	35	86.967	77	85
9	2	3	2	52	48	41	33	70.32	77	85
9	1	2	1	35	32	39	35	90.1247	77	85
10	1	2	1	43	39	34	37	87.9703	77	85
9	1	1	2	41	38	44	36	90.1247	77	86
9	1	2	2	38	36	43	34	89.8462	77	86
9	1	1	2	35	36	41	38	104.3	77	86
9	2	2	2	44	27	40	35	89.8462	77	86
9	1	1	1	32	27	38	40	90.5137	77	86
9	2	1	1	46	36	37	38	90.1247	77	86
9	2	1	1	42	41	36	38	79.26	77	86
9	2	2	2	34	36	33	35	75.65	77	86
9	1	1	1	38	31	44	40	90.5137	77	87
9	1	4	3	38	36	43	35	86.967	77	87
10	1	1	1	31	30	35	37	87.9703	77	87
10	1	2	1	40	31	43	35	90.1247	77	88
10	1	2	1	32	28	42	35	75.62	77	88
10	2	2	1	35	36	40	39	110.23	77	88
9	2	1	2	49	24	37	34	86.32	77	88
10	1	1	1	50	51	36	35	87.1271	77	88
10	2	2	1	49	42	20	30	83.25	77	88
9	1	4	1	36	36	45	36	98.5051	77	89
10	1	1	1	34	29	45	36	98.5051	77	89
9	2	1	2	40	34	42	35	90.1247	77	89
9	1	3	3	41	40	36	35	90.1247	77	89
9	2	1	1	47	39	42	38	87.9703	76	80
10	1	3	1	30	35	42	34	89.36	76	80
9	2	2	2	52	45	42	31	67.57	76	80
10	2	3	1	48	43	33	35	86.7387	76	80
9	1	1	1	40	29	40	35	75.25	76	82
9	1	2	1	42	30	40	34	72.32	76	82
9	2	1	1	44	29	31	35	86.967	76	82
10	2	4	2	40	40	43	34	75.21	76	83
8	1	1	1	41	41	41	30	89.07	76	83
11	2	1	1	46	37	41	28	67.22	76	83
10	2	4	2	40	42	39	33	85.23	76	83
10	1	1	1	50	48	39	31	67.77	76	83
11	2	1	1	46	40	38	34	71.84	76	83
12	2	1	1	46	48	21	34	72.31	76	83
10	1	1	1	42	35	43	40	80.9121	76	84
10	1	2	1	46	38	43	36	98.5051	76	84
9	1	2	2	49	39	40	36	76.32	76	84
10	1	1	1	43	34	31	35	75.32	76	84
10	2	2	1	49	47	44	35	87.1271	76	85
10	1	1	1	46	26	40	34	85.462	76	85
10	2	3	2	36	28	35	37	98.7803	76	85
10	1	1	1	39	34	37	36	87.32	76	86
10	1	1	1	47	37	37	35	98.5051	76	86
10	2	1	2	44	36	37	33	70.23	76	86
10	2	4	1	41	31	28	38	105.34	76	86
11	2	3	3	39	40	43	30	67.57	76	87
10	1	2	1	36	29	41	38	88.9579	76	87
11	1	2	1	51	46	39	34	89.8462	76	87
11	1	1	2	31	28	38	38	80.9121	76	87
11	2	2	3	33	32	35	40	90.5137	76	87
10	2	1	1	48	46	34	34	73.21	76	87
9	1	1	1	44	39	44	38	80.32	76	88
9	1	1	1	34	25	43	40	97.5147	76	88
9	1	3	2	45	38	42	28	83.21	76	88
9	2	3	3	52	36	41	37	78.4564	76	88
10	1	1	1	41	34	37	37	87.9703	76	88
10	2	2	3	32	27	37	36	98.5051	76	88
10	2	2	2	49	54	36	33	71.23	76	88
10	1	1	2	41	30	26	38	89.0693	76	88
10	1	3	1	33	38	45	40	90.5137	76	89
9	2	2	1	41	40	45	36	98.5051	76	89
10	2	1	1	37	34	44	35	75.25	76	89
11	1	1	2	41	32	43	38	90.1247	76	89
10	2	1	3	30	32	41	39	90.1247	76	89
10	2	1	1	53	43	40	37	87.9703	76	89
10	2	3	2	37	35	39	35	86.967	76	89
11	2	3	2	31	35	36	36	98.5051	76	89
10	1	1	1	28	17	22	34	89.8462	76	89
11	2	1	2	39	36	21	38	79.7467	76	89
11	1	3	2	44	39	21	35	75.23	76	89
11	1	2	2	27	16	17	34	73.21	76	89
10	2	1	3	24	24	14	30	67.57	76	89
10	2	1	1	48	51	45	34	73.21	75	80
10	2	3	2	43	38	43	35	98.5051	75	80
10	1	3	1	39	34	42	32	89.23	75	80
10	1	2	2	38	26	40	37	78.4564	75	80
10	1	3	4	52	54	37	38	79.32	75	80
11	1	3	1	35	35	37	38	98.7803	75	80
10	1	1	1	48	26	37	38	70.1247	75	80
10	2	2	1	48	36	37	34	86.7387	75	80
10	1	4	2	36	36	36	34	73.21	75	80
10	1	2	1	50	52	36	33	71.23	75	80
11	1	1	2	46	39	23	40	80.9121	75	80
10	2	3	1	48	43	21	35	86.7387	75	80
10	1	2	2	46	40	42	34	74.31	75	81
10	2	1	1	47	40	41	38	90.1247	75	81
10	1	2	1	48	45	34	31	67.57	75	81
10	1	2	2	42	34	33	36	90.1247	75	81
10	2	1	1	37	27	38	38	98.7803	75	82
10	1	1	2	39	32	45	34	89.8462	75	83
10	2	2	1	51	32	44	32	68.73	75	83
10	1	1	1	51	35	44	27	67.22	75	83
10	1	2	1	48	47	42	40	79.0693	75	83
9	2	3	2	33	26	42	35	75.22	75	83
10	1	4	4	52	54	42	29	67.51	75	83
9	2	1	1	46	42	41	37	87.9703	75	83
10	2	1	1	41	34	41	37	98.5051	75	83
10	1	4	2	34	27	38	36	76.32	75	83
12	2	1	2	52	52	36	34	75.12	75	83
10	2	2	1	40	34	31	34	73.21	75	83
10	2	1	1	49	52	29	36	76.23	75	83
10	2	3	4	46	36	25	35	97.9036	75	83
10	2	2	1	42	55	22	32	69.32	75	83
10	2	1	1	45	39	44	38	79.7467	75	84
10	2	2	1	48	38	40	34	74.31	75	84
10	2	1	1	50	55	36	38	89.02	75	84
10	2	1	2	52	55	36	34	72.32	75	84
10	1	1	1	39	36	43	36	75.73	75	85
10	2	1	1	43	40	41	33	85.1849	75	85
10	1	2	1	45	40	41	30	67.51	75	85
11	1	3	1	38	31	40	36	90.1247	75	85
10	1	2	1	37	30	39	36	76.32	75	85
11	1	1	1	36	32	39	35	89.8462	75	85
11	1	2	2	35	36	38	37	78.4564	75	85
12	1	1	1	32	29	35	35	75.23	75	85
11	2	2	1	32	28	40	40	90.5137	75	86
10	2	2	1	41	31	31	38	105.34	75	86
10	2	1	1	35	35	30	32	93.21	75	86
10	2	3	2	48	48	42	37	87.9703	75	87
10	2	2	1	42	29	39	34	71.34	75	87
11	1	1	1	41	31	38	37	98.7803	75	87
11	2	1	1	34	29	35	40	80.9121	75	87
11	1	3	1	48	47	35	36	90.1247	75	87
10	2	1	1	42	42	43	38	90.1247	75	88
9	2	1	2	39	24	42	36	98.5051	75	88
10	2	1	1	42	33	41	38	98.7803	75	88
10	2	1	2	52	42	41	37	90.1247	75	88
10	2	2	3	50	51	36	32	89.21	75	88
10	1	1	3	40	31	28	38	104.33	75	88
10	1	4	2	46	33	25	37	98.7803	75	88
10	1	2	2	44	31	45	38	89.0693	75	89
10	1	2	1	36	34	44	38	98.7803	75	89
10	1	1	2	32	28	44	35	97.9036	75	89
10	1	1	1	41	40	44	34	97.5147	75	89
11	2	3	2	29	33	42	35	86.967	75	89
11	2	1	1	49	45	42	31	83.25	75	89
10	1	3	2	32	15	40	34	97.5147	75	89
9	1	1	1	38	39	39	38	79.7467	75	89
10	2	2	1	38	36	39	38	79.7467	75	89
10	2	2	2	48	40	39	35	98.5051	75	89
10	1	4	3	23	23	36	38	79.32	75	89
10	1	1	1	47	48	36	38	89.02	75	89
10	1	2	2	50	31	42	39	89.0693	75	90
10	2	3	2	50	24	34	31	67.57	75	90
10	2	1	2	46	36	37	37	80.1247	73	81
10	2	2	1	39	34	27	38	90.1247	70	80
11	1	3	1	48	53	28	37	87.9703	70	81
10	2	2	1	54	52	41	38	102.32	70	89
10	1	1	1	50	26	45	34	97.5147	70	90
10	1	2	1	13	46	42	37	78.4564	68	80
11	1	2	1	31	23	46	40	70.1247	67	80
11	1	4	2	46	44	46	40	122.232	67	82
10	1	4	1	34	22	46	40	90.23	67	86
10	2	3	2	21	14	46	41	111.45	67	87
10	2	1	1	33	23	46	40	120.32	67	88
10	2	2	1	21	28	46	40	121.02	67	89
11	1	1	2	42	28	44	37	98.7803	66	80
10	1	2	2	39	39	40	34	89.8462	66	80
10	2	1	1	48	47	26	36	78.5051	66	80
10	2	1	1	32	49	45	40	70.32	66	81
11	1	1	3	47	44	40	35	97.5147	66	83
11	2	4	1	46	52	40	34	77.5147	66	83
10	1	4	1	49	52	36	36	90.1247	66	83
10	1	2	1	51	50	36	35	97.9036	66	83
10	2	1	1	37	31	34	37	98.7803	66	83
10	1	3	1	54	42	43	36	98.5051	66	89
10	2	3	4	46	41	46	34	87.5147	65	81
10	2	2	1	58	53	46	23	98.5051	63	80
10	2	1	1	43	42	46	25	76.967	63	80
11	1	2	1	43	46	44	23	93.25	63	80
10	2	1	1	49	57	43	23	77.5147	63	80
10	1	2	2	43	34	43	23	75.23	63	80
10	2	3	3	29	43	41	23	86.967	63	80
10	1	2	2	46	58	40	34	79.8462	63	80
10	2	1	1	46	45	39	39	122.23	63	80
10	1	1	2	46	45	37	39	80.9121	63	80
10	2	1	2	43	42	29	35	90.1247	63	80
11	1	3	2	40	44	26	36	87.9703	63	80
10	1	2	2	41	49	25	38	88.96	63	80
10	2	3	2	44	58	21	40	60.32	63	80
10	1	4	1	43	46	45	28	122.22	63	81
10	1	1	2	48	48	41	38	88.96	63	81
10	1	1	1	29	43	32	37	78.7803	63	81
11	1	3	2	43	34	26	33	122.32	63	81
10	2	2	2	40	44	42	35	70.1247	63	82
10	2	2	1	46	49	31	29	83.21	63	82
10	1	2	1	53	44	28	35	97.9036	63	82
10	1	1	1	41	49	28	34	73.21	63	82
10	1	2	4	42	45	44	36	88.5051	63	83
10	2	1	1	52	51	44	32	68.67	63	83
10	2	1	1	54	42	43	33	122.32	63	83
11	1	3	4	50	45	42	35	75.33	63	83
10	2	2	2	53	47	42	34	122.32	63	83
11	1	1	2	38	46	42	34	60.32	63	83
10	1	1	2	52	52	41	36	78.193	63	83
12	1	1	1	45	36	41	35	70.1247	63	83
11	1	3	1	53	43	23	34	72.21	63	83
11	2	1	1	50	43	23	34	74.32	63	83
11	1	1	1	52	45	21	40	60.25	63	83
11	2	1	2	54	43	40	36	90.1247	63	84
10	2	3	1	54	42	43	35	97.9036	63	86
11	2	3	1	31	24	46	37	78.4564	63	88
12	2	3	2	23	21	42	35	86.967	63	88
10	2	1	1	23	21	40	36	90.1247	63	88
11	1	1	1	53	43	45	31	67.57	63	89
11	2	3	1	48	52	44	35	89.8462	63	89
11	1	1	2	54	47	42	33	85.32	63	89
10	1	1	1	54	24	41	34	85.462	63	89
11	1	2	1	48	52	41	32	89.23	63	89
9	1	2	1	53	42	41	28	87.9703	63	89
11	2	3	1	28	36	21	38	79.32	63	89
10	1	1	2	23	23	14	40	90.5137	63	89
11	1	2	2	55	52	22	23	86.967	62	80
10	2	2	1	50	31	41	38	87.9703	62	90
10	1	1	1	55	51	41	23	98.5051	61	80
11	1	3	1	55	51	23	23	67.97	61	80
10	1	2	2	53	43	44	42	98.5051	61	84
10	2	2	2	53	28	41	38	90.1247	61	84
10	2	1	2	53	42	40	37	87.9703	61	84
11	2	3	1	53	43	37	36	87.13	61	84
11	2	1	1	53	42	30	41	86.7387	61	86
